# Supplementary material for: The Ancient History of Peptidyl Transferase Center Formation as Told by Conservation and Information Analyses
Source: Life (Basel). 2020 Aug 5;10(8):134. doi: 10.3390/life10080134 (PMC7459865; doi:10.3390/life10080134)
Supplement: Supplementary file 1 [file life-10-00134-s001.zip]

Archive with 6 entries (5 files):
- life-875402-supplementary/
- life-875402-supplementary/Figure S1.pdf
- life-875402-supplementary/Figure S2.pdf
- life-875402-supplementary/Figure S3.tif
- life-875402-supplementary/life-875402-Supplementary Materials.docx
- life-875402-supplementary/tRNA ancestral sequences.pdf
